# Supplementary material for: Measures of Adrenal and Gonadal Hormones in Relation to Biological and Management Factors among Captive Red Pandas in Indian Zoos
Source: Animals (Basel). 2023 Apr 10;13(8):1298. doi: 10.3390/ani13081298 (PMC10135066; doi:10.3390/ani13081298)
Supplement: Supplementary file 1 [file animals-13-01298-s001.zip]

Archive with 1 entries (1 files):
- animals-2145399-supplementary.pdf
